# Supplementary material for: Identification of immune-related mechanisms of cetuximab induced skin toxicity in colorectal cancer patients
Source: PLoS One. 2022 Oct 21;17(10):e0276497. doi: 10.1371/journal.pone.0276497 (PMC9586384; doi:10.1371/journal.pone.0276497)
Supplement: S1 Dataset — (XLSX) [file pone.0276497.s001.xlsx]

## Sheet: Sheet1
									1				2				3				4				5				6				7				8				9				10				11
				group	IL-8				IL-8				E-Selectin				GM-CSF				IFN-alpha				IFN-gamma				IL-1 alpha				IL-1 beta				IL-10				IL-12p70				IL-13				IL-17A
no.	no	sample ID	검체 순번		-251	+781	+1633	+2767	Obs Conc.			Average	Obs Conc.			Average	Obs Conc.			Average	Obs Conc.			Average	Obs Conc.			Average	Obs Conc.			Average	Obs Conc.			Average	Obs Conc.			Average	Obs Conc.			Average	Obs Conc.			Average	Obs Conc.
1		BRM-C-P-B-001-1	1-1	1	AA	TT	TT	TT	20.21	20.54	15.41	18.72	24227.8	25608.1	24961.3	24932.4	76.25	68.96	92.25	79.1533	4.87	4.67	4.35	4.63	20.88	21.26	21.44	21.1933	11.1	14.26	19.33	14.8967	12.6	21.16	30.58	21.4467	9.26	6.34	7.51	7.70333	41.3	38.87	43.51	41.2267	10.52	9.01	7.57	9.03333	27.39
		BRM-C-P-B-001-2	1-2						22.73	20.83	28.75	24.1033	21927.2	20884.1	19532.8	20781.4	157.97	119.95	182.87	153.597	7.72	6.98	9.9	8.2	46.52	34.65	41.63	40.9333	7.37	4.4	6.89	6.22	41.03	50.62	46.72	46.1233	14.08	10.85	13.97	12.9667	39.48	46.98	48.72	45.06	8.3	8.45	9.32	8.69	27.07
		BRM-C-P-B-001-3	1-3						20.73	18.64	22.35	20.5733	28234.6	35841.6	33286.9	32454.4	80.41	87.11	59.51	75.6767	6.06	5.85	6.16	6.02333	23.13	27.66	23.79	24.86	18.14	25.32	19.66	21.04	31.18	16.24	BQL	23.71	6.29	6.44	6.49	6.40667	36.58	52.12	51.36	46.6867	13.05	10.91	10.02	11.3267	12.58
		BRM-C-P-B-001-4	1-4						19.83	26.99	25.95	24.2567	32980.4	29899.7	27650.3	30176.8	71.28	76.63	53.84	67.25	6.32	7.59	6.37	6.76	25.58	36.68	21.54	27.9333	19.19	26.59	21.51	22.43	17.52	16.73	4.26	12.8367	10.53	9.03	8.02	9.19333	47.16	41.79	46.42	45.1233	11.01	11.4	8.5	10.3033	22.52
2		BRM-C-P-B-002-1	2-1	2	TT	CC	CC	AA	75.8	54.38	90.78	73.6533	23183.3	19177.6	16764.8	19708.6	42.97	25.82	35.08	34.6233	6.57	7.18	6.96	6.90333	34.74	22.94	33.4	30.36	28.78	32.11	35.25	32.0467	17.13	21.16	26.41	21.5667	8.07	8.41	8.51	8.33	39.36	33.49	40.15	37.6667	8.4	7.46	9.01	8.29	11.76
		BRM-C-P-B-002-2	2-2						34.88	34.98	36.26	35.3733	19745.8	13749.1	17801	17098.6	71.66	49.72	77.93	66.4367	8.32	6.32	6.76	7.13333	28.23	40.36	28.23	32.2733	14.55	14.99	19.8	16.4467	37.19	46.52	31.18	38.2967	9.5	9.79	11.43	10.24	48.28	39.72	31.95	39.9833	8.4	5.68	6.72	6.93333	14.26
		BRM-C-P-B-002-3	2-3						33.84	110.11	122.08	88.6767	9163.16	10211	7133.14	8835.78	29.6	20.92	23.89	24.8033	6.71	5.53	4.79	5.67667	26.9	21.26	17.36	21.84	58.47	35.98	BQL	47.225	5.97	11.23	5.07	7.42333	3.32	2.13	2.7	2.71667	26.38	32.66	33.13	30.7233	9.72	11.01	9.52	10.0833	13.03
		BRM-C-P-B-002-4	2-4						56.32	49.74	57.59	54.55	3888.79	16336.9	11475	10566.9	23.4	20.42	25.82	23.2133	5.21	5.21	5.8	5.40667	18	20.14	15.98	18.04	31.68	24.93	177.48	78.03	7.57	5.67	13.78	9.00667	3.18	3.18	3.8	3.38667	24.56	26.27	26.61	25.8133	8.5	8.6	8.65	8.58333	17.68
4		BRM-C-P-B-004-1	4-1	1	TT	CC	CC	AA	17.22	14.26	15.89	15.79	10804.3	12881.4	25553.8	16413.2	22.41	46.37	16.81	28.53	3.87	3.77	4.63	4.09	14.33	11.16	18.56	14.6833	16.7	13.33	22.99	17.6733	BQL	30.38	7.47	18.925	2.77	2.36	2.06	2.39667	27.53	40.76	29.27	32.52	6.4	9.57	5.52	7.16333	9.2
		BRM-C-P-B-004-2	4-2						52.54	51.38	34.22	46.0467	19806.1	24464.7	17779.6	20683.5	281.99	59.11	55.88	132.327	8.77	7.97	7.72	8.15333	31.67	24.07	28.04	27.9267	96.24	99.4	109.47	101.703	14.28	8.26	14.67	12.4033	10.05	3.37	5.74	6.38667	44.74	74.97	35.03	51.58	14	17.56	17.09	16.2167	8.93
		BRM-C-P-B-004-3	4-3						35.74	36.88	20.26	30.96	18878.9	16173.1	15014.6	16688.9	42.97	50.55	28.66	40.7267	4.41	4.08	3.81	4.1	17.54	13.05	10.98	13.8567	29.26	24.58	27.35	27.0633	15.46	10.63	13.78	13.29	4.95	5.15	3.77	4.62333	34.79	45.61	20.64	33.68	7.14	8.4	7.72	7.75333	10.57
		BRM-C-P-B-004-4	4-4						22.77	37.07	27.75	29.1967	16605.5	13391.5	13337.4	14444.8	63.09	86	57.9	68.9967	4.98	5.06	5.06	5.03333	18.84	24.63	20.7	21.39	38.28	32.68	28.68	33.2133	24.82	15.36	11.03	17.07	7.56	3.84	2.58	4.66	34.73	30.2	32.19	32.3733	8.35	8.71	9.97	9.01	11.98
5		BRM-C-P-B-005-1	5-1	2	TT	CC	CC	AA	22.06	18.17	20.16	20.13	13901.8	15565.4	15502.8	14990	57.9	35.97	42.54	45.47	3.43	4.07	4.51	4.00333	13.96	16.43	15.15	15.18	15.76	18.1	19.09	17.65	7.47	9.75	6.67	7.96333	2.61	2	4.03	2.88	19.2	19.31	23.82	20.7767	12.18	13	13.39	12.8567	18
		BRM-C-P-B-005-2	5-2						20.92	14.22	13.55	16.23	13588.1	13749.1	14107	13814.7	15.75	36.86	28.66	27.09	2.55	1.65	2.72	2.30667	11.7	12.06	14.05	12.6033	8.66	11.99	11.03	10.56	2.82	11.03	13.59	9.14667	2.9	2.49	4.27	3.22	22.87	19.64	19.75	20.7533	10.72	9.52	11.89	10.71	12.67
		BRM-C-P-B-005-3	5-3						24.81	19.31	25.48	23.2	13664.8	15943.1	14345	14651	128.54	101.65	109.47	113.22	6.16	7.27	6.96	6.79667	25.86	27.47	35.71	29.68	26.73	BQL	18.38	22.555	85.35	58.68	22.84	55.6233	11.86	9.16	8.33	9.78333	32.42	29.61	27.88	29.97	14.48	12.04	12.67	13.0633	21.56
		BRM-C-P-B-005-4	5-4						18.45	16.46	21.02	18.6433	15877.2	15558	15789.3	15741.5	42.97	52.2	28.66	41.2767	5.11	3.35	4.77	4.41	14.24	14.42	16.34	15	6.3	19.56	19.78	15.2133	7.17	12.01	3.75	7.64333	3.18	3	6.9	4.36	82.36	23.2	23.77	43.11	10.62	9.92	10.12	10.22	10.94
6		BRM-C-P-B-006-1	6-1	1	TT	CC	CC	AA	16.79	21.78	16.17	18.2467	27735.2	29084	31343	29387.4	72.05	32.82	38.19	47.6867	4.69	3.92	4.58	4.39667	17.45	18.74	20.6	18.93	20.09	23.56	19.74	21.13	9.65	5.47	7.07	7.39667	3.82	3.56	7.28	4.88667	28.45	34.44	30.55	31.1467	7.88	8.14	7.51	7.84333	15.31
		BRM-C-P-B-006-2	6-2						12.45	12.64	9.56	11.55	25239.2	25662.4	24702	25201.2	17.85	20.92	27.72	22.1633	1.73	2.74	2.06	2.17667	8.13	9.91	10.26	9.43333	11.96	11.35	10.17	11.16	4.46	6.57	2.62	4.55	3.42	2.31	1.56	2.43	19.97	32.66	23.65	25.4267	4.84	4.38	5.18	4.8	10.53
		BRM-C-P-B-006-3	6-3						17.6	18.17	16.17	17.3133	28606.2	29256.3	27916.2	28592.9	48.47	40.37	41.24	43.36	4.56	3.35	4.67	4.19333	13.87	16.62	14.42	14.97	17.1	20.91	13.88	17.2967	6.27	5.47	7.07	6.27	2.67	2.95	3.18	2.93333	32.54	26.84	34.56	31.3133	6.93	6.4	7.14	6.82333	12.76
		BRM-C-P-B-006-4	6-4						22.01	15.5	22.73	20.08	26199.9	24687.6	27473.5	26120.3	44.67	42.97	34.18	40.6067	4.53	4.53	4.82	4.62667	21.82	16.99	16.99	18.6	22.02	20.64	21.3	21.32	5.87	7.47	8.96	7.43333	4.4	3.18	3.42	3.66667	33.49	28.22	25.01	28.9067	6.83	6.93	7.98	7.24667	14.4
7		BRM-C-P-B-007-1	7-1	1	TT	CC	CC	AA	17.65	19.83	21.02	19.5	27539.8	22147.4	18219.5	22635.5	42.54	33.27	25.82	33.8767	5.25	6.22	4.35	5.27333	14.6	17.91	14.05	15.52	25.47	19.78	28.74	24.6633	5.07	4.67	5.37	5.03667	4.76	3.94	4.37	4.35667	31.89	24.9	22.47	26.42	9.01	7.14	8.5	8.21667	16.04
		BRM-C-P-B-007-2	7-2						9.12	8.4	11.49	9.67	21501.2	23219	24436	23052.1	27.72	31.45	24.86	28.01	2.79	1.47	2.74	2.33333	11.88	10.26	10.26	10.8	12.36	5.19	8.12	8.55667	6.07	5.87	9.45	7.13	2.36	3	3.18	2.84667	24.33	23.43	25.13	24.2967	7.62	6.66	5.4	6.56	6.56
		BRM-C-P-B-007-3	7-3						23.06	22.92	28.7	24.8933	27609.8	29009.2	31747.3	29455.4	53.84	46.37	32.36	44.19	4.51	4.53	5.74	4.92667	19.39	14.78	16.8	16.99	32.4	32.03	27.91	30.78	5.97	7.07	5.67	6.23667	2.86	2.58	2.63	2.69	27.53	32.66	30.66	30.2833	7.78	8.3	6.93	7.67	13.49
		BRM-C-P-B-007-4	7-4						19.69	19.59	20.78	20.02	29271.3	31189.5	29218.8	29893.2	57.09	51.38	89.69	66.0533	4.49	4.49	6.01	4.99667	19.67	19.67	20.7	20.0133	27.26	31.06	32.68	30.3333	13.39	3.44	5.97	7.6	4.52	17.4	4.03	8.65	28.92	29.5	27.59	28.67	7.57	8.19	7.88	7.88	15.5
8		BRM-C-P-B-008-1	8-1	1	TA	TC	TC	AT	15.57	12.53	11.57	13.2233	20098.8	19087.2	19032.2	19406.1	33.07	21.4	27.64	27.37	2.49	2.22	2.13	2.28	13.96	13.49	12.89	13.4467	9.95	8.13	10.08	9.38667	8.65	7.53	6.06	7.41333	2.74	3.16	2.23	2.71	21.81	23.11	18.7	21.2067	4.01	3.7	3.46	3.72333	8.73
		BRM-C-P-B-008-2	8-2						5.95	6.44	5.4	5.93	17003.6	17194.6	19032.2	17743.5	19.7	16.21	16.21	17.3733	1.37	1.7	0.94	1.33667	10.11	7.36	7.41	8.29333	2.86	2.77	2.83	2.82	5.94	5.5	4.66	5.36667	2.49	2.68	1.91	2.36	17.02	20.25	16.79	18.02	2	2.2	1.47	1.89	8.62
		BRM-C-P-B-008-3	8-3						12.06	12.38	13.47	12.6367	12064.6	12702.2	12151.9	12306.2	34.08	41.96	35.34	37.1267	2.41	2.21	2.33	2.31667	14.97	11.59	12.89	13.15	11.66	13.59	12.03	12.4267	9.53	7.82	9.41	8.92	4.17	3.39	3.52	3.69333	18.13	20.6	18.86	19.1967	5.69	5.51	4.88	5.36	8.67
		BRM-C-P-B-008-4	8-4						10.06	9.68	8.84	9.52667	14422.1	13913.7	14395.4	14243.7	33.58	25.24	31.02	29.9467	2.25	2.28	2.03	2.18667	12.42	13.96	13.49	13.29	11.8	9.64	9.75	10.3967	8.24	7.11	7.82	7.72333	4.39	4.22	3.94	4.18333	21.97	22.91	18.93	21.27	4.49	4.24	4.55	4.42667	9.23
12		BRM-C-P-B-012-1	12-1	1	TA	TC	TC	AT	9.56	9.62	8.81	9.33	17445.7	15221.6	14750.9	15806.1	43.88	49.99	44.83	46.2333	2.96	2.91	2.88	2.91667	18.75	16.95	16.35	17.35	9.57	8.79	8.68	9.01333	11.36	14.63	14.46	13.4833	5.71	6.07	4.54	5.44	24.98	24.66	26.82	25.4867	5.53	5.53	5.05	5.37	7.88
		BRM-C-P-B-012-2	12-3						6.44	8.46	7.88	7.59333	18394.4	19275.6	15118.1	17596	34.08	23.61	28.95	28.88	1.97	1.97	2.28	2.07333	10.64	11.94	10.52	11.0333	8.79	8.19	9.24	8.74	6.56	6.44	7.41	6.80333	2.52	2.78	3.16	2.82	22.83	22.79	20.37	21.9967	5.1	4.38	4.38	4.62	6.22
		BRM-C-P-B-012-4	12-4						7.86	6.12	7.68	7.22	14507.8	17257.4	17926.7	16564	24.7	23.06	25.24	24.3333	1.54	2.09	1.94	1.85667	11.23	10.64	10.29	10.72	7.31	8.01	8.25	7.85667	5.94	6.74	7.94	6.87333	2.42	2.5	2.2	2.37333	17.71	22.6	22.72	21.01	3.81	4.3	4.04	4.05	6.3
		BRM-C-P-B-012-5	12-5						7.28	7.48	7.54	7.43333	14625.5	15046.4	18302.9	15991.6	25.77	29.47	24.15	26.4633	2.23	1.97	2.1	2.1	11.11	11.35	12.89	11.7833	8.05	7.74	7.92	7.90333	6.98	6.19	5.81	6.32667	3.03	3	3.4	3.14333	20.79	22.52	24.98	22.7633	4.69	4.55	4.61	4.61667	7.4
13		BRM-C-P-B-013-1	13-1	1	TT	TC	CC	AA	9.13	5.29	6.84	7.08667	7994.95	10319	9669.73	9327.88	13.17	9.29	12.55	11.67	1.75	1.66	1.73	1.71333	7.94	8.06	8.64	8.21333	6.7	6.38	6.66	6.58	6.92	3.57	6.56	5.68333	2.09	1.62	1.62	1.77667	10.71	13.97	10.2	11.6267	2.92	2.71	2.61	2.74667	6.17
		BRM-C-P-B-013-2	13-2						3.16	3.45	2.93	3.18	8695.96	8892.85	8755.3	8781.37	9.29	7.57	8.27	8.37667	0.54	0.6	0.72	0.62	3.89	4.17	4	4.02	1.65	1.67	1.76	1.69333	1.87	2.3	3.29	2.48667	1.48	1.82	1.94	1.74667	9.56	7.96	9.38	8.96667	0.85	0.94	1.1	0.963333	3.8
		BRM-C-P-B-013-3	13-3						7.57	6.84	6.73	7.04667	11124.6	11500.8	11803.9	11476.4	12.55	15.01	12.55	13.37	1.88	2.01	1.92	1.93667	8.52	8.17	9.46	8.71667	7.43	9.94	7.86	8.41	4.79	4.92	3.92	4.54333	1.74	1.97	1.4	1.70333	13.04	14.98	15.43	14.4833	2.86	3.26	2.77	2.96333	6.7
		BRM-C-P-B-013-4	13-4						5.23	5.32	7.45	6	7805.72	8122.98	8253.16	8060.62	13.17	19.13	10.95	14.4167	1.55	1.52	1.5	1.52333	8.35	8.06	7.59	8	7.43	7.61	7.59	7.54333	4.33	6.44	4.86	5.21	1.62	2.25	1.51	1.79333	11.5	11.87	13.19	12.1867	2.98	2.86	2.39	2.74333	5.25
14		BRM-C-P-B-014-1	14-1	1	TT	CC	CC	AA	26.51	28.98	27.89	27.7933	10978.5	10391.2	10119.1	10496.3	72.67	69.01	70.95	70.8767	7.36	7.12	7.13	7.20333	60.66	59.78	62.68	61.04	16.65	15.68	13.94	15.4233	11.7	8.59	9.12	9.80333	8	8.34	8.64	8.32667	75.93	72.94	72.38	73.75	47.39	46.74	43.04	45.7233	18.17
		BRM-C-P-B-014-2	14-2						24.02	23.06	24.17	23.75	9867.98	11229.3	10558.8	10552	87.8	88.83	86.97	87.8667	7.82	7.56	6.59	7.32333	56.64	58.15	56.27	57.02	9.02	10.17	11.08	10.09	11.7	11.47	15.19	12.7867	8.24	9.03	7.46	8.24333	66.48	71.43	74.65	70.8533	54.66	55.47	49.68	53.27	15.97
		BRM-C-P-B-014-3	14-3						24.77	26.03	25.22	25.34	13154.4	12205.4	12412.7	12590.8	85.52	79.26	74.38	79.72	8.94	9.4	9.9	9.41333	77.69	83.83	72.86	78.1267	15.01	17.89	15.49	16.13	9.18	9.64	9.81	9.54333	8.74	9.45	7.31	8.5	74.27	83.71	83.47	80.4833	49.66	46.93	46.29	47.6267	21.4
		BRM-C-P-B-014-4	14-4						27.83	27.59	24.11	26.51	12151.9	14673.5	13856.9	13560.8	82.82	79.89	81.98	81.5633	7.43	7.52	7.87	7.60667	54.51	59.78	61.29	58.5267	15.81	18.01	17.97	17.2633	9.53	11.47	11.59	10.8633	8.24	8.84	7.25	8.11	64.72	66.39	71.11	67.4067	41.18	41.88	40.45	41.17	19.07
15		BRM-C-P-B-016-1	16-1	1	TT	CC	CC	AA	4.71	3.97	4.37	4.35	19270.3	18493.7	19786.5	19183.5	15.01	11.27	11.59	12.6233	1.27	1.21	1.43	1.30333	6.31	6.95	7.36	6.87333	4.63	4.12	4.92	4.55667	2.77	2.84	4.13	3.24667	1.75	1.8	1.66	1.73667	17.71	18.17	18.24	18.04	2.49	2.8	2.8	2.69667	7.1
		BRM-C-P-B-016-2	16-2						5.75	5.26	4.94	5.31667	21211.1	22023.3	20762	21332.1	14.41	17.98	13.79	15.3933	1.2	1.35	1.17	1.24	8	5.61	6.19	6.6	3.1	2.82	3.07	2.99667	3.71	4.19	3.92	3.94	2.29	2.17	1.78	2.08	19.13	16.34	17.86	17.7767	2.16	2.1	2.16	2.14	5.63
		BRM-C-P-B-016-3	16-3						10.2	10.78	9.85	10.2767	21783.8	21362	20957.3	21367.7	97.99	48.13	54.13	66.75	4.02	3.08	3.32	3.47333	22.85	22.12	20.25	21.74	8.9	8.27	9.6	8.92333	21.32	19.76	13.9	18.3267	8	6.37	5.23	6.53333	29.05	24.58	30.15	27.9267	4.44	4.77	4.21	4.47333	12.78
		BRM-C-P-B-016-4	16-4						5.4	5	5.61	5.33667	23153.6	23347.8	21741.3	22747.5	18.56	12.55	20.27	17.1267	1.92	2.07	1.77	1.92	9.46	9.7	8.88	9.34667	5.3	6.34	6.48	6.04	4.66	7.47	3.99	5.37333	1.96	1.97	1.7	1.87667	21.65	19.78	19.4	20.2767	3.29	3.4	2.83	3.17333	7.98
16		BRM-C-P-B-017-1	17-1	1	AA	TC	TT	TT	5.4	6.96	6.44	6.26667	17485	16093.1	16749.5	16775.8	16.81	15.62	13.17	15.2	1.61	1.65	1.55	1.60333	8.88	8.99	8.29	8.72	6.89	7.28	7.25	7.14	3.99	3.99	3.43	3.80333	1.5	1.51	1.56	1.52333	20.25	20.02	18.09	19.4533	3.4	3.58	3.58	3.52	5.42
		BRM-C-P-B-017-2	17-2						3.45	3.16	2.99	3.2	14153.6	13873.2	14040.5	14022.4	17.39	13.48	9.96	13.61	0.89	0.78	0.63	0.766667	6.31	5.61	6.08	6	2.62	2.8	2.41	2.61	4.13	3.57	2.77	3.49	1.5	1.86	1.5	1.62	14.61	14.98	13.41	14.3333	1.89	1.96	1.96	1.93667	3.91
		BRM-C-P-B-017-3	17-3						8.87	6.01	7.16	7.34667	19367.2	16214	16815	17465.4	11.27	14.41	19.13	14.9367	1.75	1.58	1.5	1.61	9.23	7.71	8.64	8.52667	9.11	7.36	6.88	7.78333	4.73	3.07	3.99	3.93	1.72	1.18	1.56	1.48667	17.63	19.98	17.55	18.3867	3.58	3.37	3.76	3.57	6.11
		BRM-C-P-B-017-4	17-4						5.63	5.81	4.37	5.27	14317.6	15682	16990.5	15663.3	18.27	17.98	21.4	19.2167	1.41	1.33	1.55	1.43	9.29	9.29	9.7	9.42667	6.61	6.9	7.08	6.86333	6.19	5.5	3.57	5.08667	2.65	2.61	2.26	2.50667	16.87	17.48	18.7	17.6833	3.87	4.83	3.64	4.11333	6.49
19		BRM-C-P-B-022-1	22-1	1	TT	CC	CC	AA	22.71	30.17	18.5	23.7933	18207.6	18311.6	18406.7	18308.6	27.16	19.38	31.39	25.9767	2.73	3.2	4.41	3.44667	43.66	129.87	104.89	92.8067	9.66	9.2	9.15	9.33667	BQL	2.12	BQL	2.12	10.99	10.57	10.35	10.6367	32.82	38.02	38.49	36.4433	5.82	4.97	5.82	5.53667	21.12
		BRM-C-P-B-022-2	22-2						29.29	31.73	31.73	30.9167	36542.4	34342	28049.8	32978.1	39.5	69.15	22.78	43.81	5.84	6.8	6.08	6.24	197.23	249.15	223.25	223.21	18.22	18.88	23.44	20.18	2.95	4.78	0.31	2.68	12.25	9.26	9.59	10.3667	69.51	72.96	37.55	60.0067	11.44	9.72	11.59	10.9167	32.38
		BRM-C-P-B-022-3	22-3						36.94	53.11	44.29	44.78	24166.9	BQL	23285.4	23726.1	37.51	57.52	32.43	42.4867	7.39	6.14	7.52	7.01667	174.36	208.63	263.67	215.553	14.79	15.33	15.15	15.09	1.25	13.88	9.22	8.11667	12.76	6.97	17.94	12.5567	52.4	44.22	61.41	52.6767	9.49	9.95	7.3	8.91333	28.55
		BRM-C-P-B-022-4	22-4						24.63	31.63	54.12	36.7933	31217.9	29160.6	24151.2	28176.6	120.87	99.44	70.03	96.78	7.06	8.11	7.92	7.69667	374.16	363.01	708.26	481.81	11.57	9	12.52	11.03	49.62	67.99	47.19	54.9333	24.1	40.29	20.72	28.37	54.83	59.21	76.93	63.6567	8.72	8.8	7.46	8.32667	32.82
20		BRM-C-P-B-023-1	23-1	2	TT	CC	CC	AA	74.5	39.12	29.19	47.6033	17498.9	21604	2345.63	13816.2	89.6	99.44	79.52	89.52	9.71	7.59	6.41	7.90333	262.06	305.47	236.21	267.913	8.69	11.17	9.12	9.66	22.97	13.19	12.96	16.3733	16.62	28.23	17.19	20.68	78.42	87.4	74.45	80.09	11.73	12.17	11.29	11.73	49.95
		BRM-C-P-B-023-2	23-2						43.19	39.71	31.05	37.9833	22008.1	19219.2	18673.4	19966.9	58.44	104.28	19.38	60.7	5.08	5.65	4.41	5.04667	202.12	270.12	180.9	217.713	7.42	6.75	8.04	7.40333	69.17	24.49	21.67	38.4433	11.73	16.14	19.8	15.89	75.69	62.14	85.9	74.5767	6.16	7.06	7.46	6.89333	48.58
		BRM-C-P-B-023-3	23-3						61.41	58.98	73.06	64.4833	20606.5	24041.5	24861.1	23169.7	76.1	50.11	41.48	55.8967	9.39	8.18	7.98	8.51667	297.45	198.86	324.69	273.667	21.37	19.04	17.64	19.35	16.59	30.46	22.54	23.1967	27.21	23.22	19.8	23.41	71.48	83.9	129.57	94.9833	9.57	11.73	14.04	11.78	64.41
		BRM-C-P-B-023-4	23-4						49.29	52.51	51.2	51	19540.2	15020.4	17946.6	17502.4	134.7	116.97	176.68	142.783	8.77	12.22	10.85	10.6133	242.68	319.89	516.71	359.76	BQL	16.58	BQL	16.58	32.35	26.42	63.04	40.6033	19.43	30.9	21.62	23.9833	74.45	154.47	115.21	114.71	18.46	15.17	18.33	17.32	67.3
23		BRM-C-P-B-027-1	27-1	1	TA	TC	TC	AT	21.08	29.48	35.96	28.84	20902.7	27617.3	24682.2	24400.7	37.51	38.51	33.46	36.4933	5.35	5.28	5.61	5.41333	271.73	241.07	241.07	251.29	11.97	10.78	9.91	10.8867	7.53	5.04	10.4	7.65667	15.85	14.57	10.89	13.77	70.49	73.93	70.99	71.8033	9.03	8.56	10.4	9.33	31.71
		BRM-C-P-B-027-2	27-2						12.1	15.09	12.29	13.16	19842.3	23774.5	23672.2	22429.7	27.16	29.29	18.22	24.89	1.97	3.27	2.59	2.61	47.13	236.21	139.8	141.047	BQL	6.09	10.67	8.38	BQL	1.84	1.25	1.545	5.24	13.57	13.27	10.6933	24.89	49.02	58.23	44.0467	3.73	6.16	5.49	5.12667	8.82
		BRM-C-P-B-027-3	27-3						26.96	31.24	26.47	28.2233	21449.8	32683.5	32907.7	29013.6	67.39	56.61	20.53	48.1767	5.31	4.28	6.01	5.2	252.38	189.07	284.6	242.017	BQL	10.87	9.12	9.995	23.41	5.55	11.8	13.5867	27.21	38.33	15.07	26.87	51.44	72.96	77.92	67.44	7.46	9.03	8.88	8.45667	26.92
		BRM-C-P-B-027-4	27-4						30.26	31.93	33.59	31.9267	25372.7	30873.4	22585.7	26277.3	58.44	70.9	200	109.78	8.44	6.34	11.8	8.86	229.73	207	266.89	234.54	6.8	11.3	9.97	9.35667	22.54	15.46	6.55	14.85	22.87	BQL	BQL	22.87	87.4	78.42	63.85	76.5567	11.73	11.14	8.41	10.4267	39.26
24		BRM-C-P-B-029-1	29-1	1	AA	CC	TT	TT	24.34	26.96	34.58	28.6267	10797.4	9781.22	11025.4	10534.7	35.5	60.25	32.43	42.7267	6.77	8.11	6.8	7.22667	224.87	262.06	223.25	236.727	10.66	13.31	17.49	13.82	5.29	BQL	1.25	3.27	12.25	16.04	15.65	14.6467	71.73	66.06	79.16	72.3167	9.49	9.72	9.95	9.72	33.26
		BRM-C-P-B-029-2	29-2						50.19	56.44	55.74	54.1233	15039.4	13745.4	18311.6	15698.8	51.05	54.77	34.48	46.7667	15.26	10.2	13.51	12.99	326.29	335.88	342.27	334.813	37.48	38.65	39.68	38.6033	15.01	5.04	3.48	7.84333	17	14.67	11.63	14.4333	117.51	118.28	139.9	125.23	16.49	15.93	16.97	16.4633	46.6
		BRM-C-P-B-029-3	29-3						42.49	36.84	22.71	34.0133	11317.5	9410.98	14733.6	11820.7	51.99	37.51	37.51	42.3367	6.64	6.7	8.77	7.37	220	208.63	316.68	248.437	BQL	17.28	BQL	17.28	12.27	7.77	6.05	8.69667	28.06	9.7	18.32	18.6933	63.36	94.42	79.91	79.23	7.62	10.1	11	9.57333	52.85
		BRM-C-P-B-029-4	29-4						14.72	27.34	15.28	19.1133	11583.2	14180.4	11115.8	12293.1	29.29	55.69	101.06	62.0133	14.9	4.41	5.81	8.37333	258.83	265.28	241.07	255.06	10.33	12.46	11.15	11.3133	8.01	6.55	43.93	19.4967	16.71	14.87	9.04	13.54	80.66	82.4	66.55	76.5367	7.78	7.62	7.94	7.78	25.98
25		BRM-C-P-B-030-1	30-1	1	TA	TC	TC	AT	150.91	105.2	119.35	125.153	71935.7	87144.4	62712.5	73930.9	677.62	569.81	763.12	670.183	38.04	40.06	47.69	41.93	1315.74	2471.62	1748.64	1845.33	34.83	41.13	40.11	38.69	66.41	113.12	157.43	112.32	87.45	142.95	79.93	103.443	634.17	407.01	529.88	523.687	97.34	69.25	106.37	90.9867	185.41
		BRM-C-P-B-030-2	30-2						230.33	169.54	148.43	182.767	44667	85946.9	131844	87485.8	1113.87	1186.45	622.28	974.2	50.2	27.46	63.85	47.17	2241.73	1984.57	5814.38	3346.89	83.66	45.51	2.64	43.9367	237.3	146.51	332.67	238.827	108.5	178.69	482.03	256.407	616.31	763.81	604.24	661.453	169.52	70.24	83.3	107.687	232.29
		BRM-C-P-B-030-3	30-3						68.25	88.78	90.76	82.5967	73853.2	52315.3	50298.1	58822.2	528.22	423.95	570.37	507.513	35.76	27.81	32.15	31.9067	1174.22	BQL	1099.56	1136.89	28.88	BQL	23.61	26.245	55.26	77.43	110.04	80.91	56.04	122.99	63.12	80.7167	886.26	209.22	273.21	456.23	39.26	58.93	57.36	51.85	359.47
		BRM-C-P-B-030-4	30-4						106.57	71.83	98.59	92.33	84421.5	65267.7	68576.5	72755.2	197.6	526.52	564.79	429.637	37.42	24.61	18.45	26.8267	2571.12	1343.73	1655.08	1856.64	26.21	25.84	BQL	26.025	201.37	85.64	75.86	120.957	67.18	74.4	49.38	63.6533	377.93	240.75	229.38	282.687	59.83	46.53	53.18	53.18	262.8
26		BRM-C-P-B-032-1	32-1	1	TA	TC	TC	AT	30.56	21.55	18.69	23.6	70816	68597.1	86823	75412	37.51	40.49	24.99	34.33	4.75	6.5	5.35	5.53333	226.49	232.97	177.63	212.363	8.8	BQL	10.01	9.405	BQL	BQL	0.64	0.64	9.26	6.97	8.36	8.19667	80.91	62.63	68.52	70.6867	7.54	6.16	6.49	6.73	39.26
		BRM-C-P-B-032-2	32-2						21.17	18.69	21.36	20.4067	23388.2	21555.3	24728.9	23224.1	27.16	28.23	23.89	26.4267	5.48	5.18	3.95	4.87	190.71	278.17	164.51	211.13	8.55	10.48	10.01	9.68	BQL	5.04	BQL	5.04	11.31	6.48	9.26	9.01667	50.95	68.77	51.68	57.1333	6.57	9.11	9.87	8.51667	22.37
		BRM-C-P-B-032-3	32-3						25.99	22.51	20.79	23.0967	29092.7	28027	26396.5	27838.8	39.5	35.5	33.46	36.1533	10.72	5.35	4.95	7.00667	319.89	213.51	131.53	221.643	11.53	11.92	8.64	10.6967	20.36	7.53	6.55	11.48	15.58	16.62	13.47	15.2233	58.72	48.3	67.29	58.1033	9.72	8.72	6.81	8.41667	55.9
		BRM-C-P-B-032-4	32-4						28.7	26.08	19.26	24.68	30618.5	27099.2	32683.5	30133.8	71.77	76.1	60.25	69.3733	4.68	7.59	5.78	6.01667	229.73	237.83	207	224.853	10.77	11.02	8.44	10.0767	2.95	BQL	16.81	9.88	12.04	20.53	21.35	17.9733	67.05	68.52	128.54	88.0367	6.81	9.57	7.7	8.02667	25.04
27		BRM-C-P-B-033-1	33-1	1	TA	TC	TC	AT	61.98	23.63	36.14	40.5833	38841.2	27877.8	30694.2	32471.1	35.22	80.72	44.66	53.5333	8.02	3.19	3.49	4.9	137.5	103.94	116.43	119.29	BQL	18.16	8.54	13.35	17.48	6.39	8.42	10.7633	5.44	5.44	1.78	4.22	53.88	51.07	34.78	46.5767	5.07	6.05	5.07	5.39667	31.23
		BRM-C-P-B-033-2	33-2						36.14	53.17	34.73	41.3467	45411.3	48504.5	53020.1	48978.6	90.14	125.07	57.1	90.77	3.72	5.15	3.38	4.08333	190.79	211.62	126.98	176.463	6.9	37.66	38.45	27.67	9.06	8.42	10.13	9.20333	2.94	5.13	5.76	4.61	60.63	52.1	59.88	57.5367	6.32	7.2	8.64	7.38667	21.12
		BRM-C-P-B-033-3	33-3						34.73	56.11	41.42	44.0867	30777.1	25636.6	20235.5	25549.7	52.24	47.23	14.57	38.0133	3.99	4.25	2.88	3.70667	132.72	110.67	120.27	121.22	23.87	21.12	23.35	22.78	4.56	4.78	7.14	5.49333	4.97	9.75	3.76	6.16	43.9	25.42	41.59	36.97	9.48	7.92	7.33	8.24333	33.19
		BRM-C-P-B-033-4	33-4						41.42	31.3	24.79	32.5033	33412.8	35179.7	35342.2	34644.9	90.14	79.65	60.65	76.8133	3.38	3.27	3.04	3.23	136.55	103.94	118.35	119.613	13.15	12.69	16.47	14.1033	11.84	9.49	13.67	11.6667	8.47	6.35	6.79	7.20333	41.59	45.06	33.94	40.1967	6.25	7.66	8.45	7.45333	33.58
28		BRM-C-P-B-034-1	34-1	2	AA	TT	TT	TT	24.79	31.25	34.36	30.1333	31191.3	33603.7	30084.8	31626.6	27.93	39.36	BQL	33.645	3.02	2.71	2.69	2.80667	186.04	75.89	28.63	96.8533	18.5	BQL	11.65	15.075	5.86	6.29	4.67	5.60667	3.33	5.68	2.24	3.75	29.78	37.74	32.54	33.3533	8.71	6.46	5.91	7.02667	29.04
		BRM-C-P-B-034-2	34-2						34.36	29.7	13.58	25.88	23993.9	25693.8	26164.9	25284.2	BQL	27.93	19.93	23.93	2.77	2.75	3.12	2.88	102.97	70.06	131.76	101.597	8.29	7.21	11.57	9.02333	51.82	4.78	5.21	20.6033	4.11	3.56	2.01	3.22667	30.05	24.08	19.59	24.5733	4.79	4.36	5.07	4.74	36.11
		BRM-C-P-B-034-3	34-3						13.58	11.92	16.26	13.92	18026.8	35396.4	36463.5	29962.2	26.4	0	30.92	19.1067	2.35	2.6	3.72	2.89	97.19	92.36	100.08	96.5433	13.08	4.07	19.44	12.1967	4.78	5.21	2.56	4.18333	5.01	1.86	2.09	2.98667	12.24	33.66	34.22	26.7067	5.56	6.05	8.05	6.55333	28.45
		BRM-C-P-B-034-4	34-4						16.26	20.4	10.41	15.69	BQL	30251.2	25091.6	27671.4	6.02	35.22	18.2	19.8133	2.22	2.69	2.17	2.36	58.33	81.72	68.11	69.3867	18.48	12.15	13.35	14.66	5.54	6.93	3.46	5.31	3.02	2.63	2.59	2.74667	46.95	29.23	31.43	35.87	6.18	5.63	5.07	5.62667	26.84
36		CB-002 c1d1	2-c1d1	1	TT	CC	CC	AA	10.41	18.81	11.42	13.5467	16129.5	16577.5	16704.9	16470.7	216.95	73.14	205.27	165.12	5.11	3.91	4.7	4.57333	232.42	104.9	178.45	171.923	4.98	4.55	4.57	4.7	20.35	19.13	75.82	38.4333	4.58	4.97	13.16	7.57	32.26	25.15	32.4	29.9367	4.14	5.91	5.77	5.27333	33.97
		CB-002 c1d2	2-c1d2						11.42	18.46	20.17	16.6833	27271.5	22414.2	26605.8	25430.5	100.23	105.15	116.67	107.35	3.15	2.53	2.67	2.78333	226.75	134.63	124.11	161.83	1.34	1.55	3.28	2.05667	15.84	10.77	18.58	15.0633	4.03	5.17	5.6	4.93333	33.24	23.01	27.59	27.9467	3.63	4.5	5.35	4.49333	21.12
		CB-002 c2d1	2-c2d1						20.17	19.55	11.79	17.17	27370.4	26378.4	24240.4	25996.4	57.1	78.58	79.65	71.7767	2.82	4.97	3.44	3.74333	92.36	131.76	120.27	114.797	6.39	8.16	6.97	7.17333	9.59	15.84	14.42	13.2833	7.99	9.75	8.51	8.75	26.77	41.31	29.64	32.5733	6.18	6.99	6.73	6.63333	30.43
		CB-002 c3d1	2-c3d1						11.79	8.59	21.63	14.0033	22914.2	26776.1	24081	24590.4	130.56	132.38	113.83	125.59	5.19	4.02	3.25	4.15333	217.3	175.6	148.96	180.62	6.65	7.53	6.19	6.79	33.72	15.29	11.73	20.2467	6.95	12.92	8.03	9.3	46.22	31.71	45.21	41.0467	8.45	7.53	8.32	8.1	31.23
37		CB-003 c1d1		1	TA	TC	TC	AT	21.63	11.79	19.72	17.7133	12014.9	11627.3	12571.8	12071.3	96.24	153.57	94.22	114.677	3.08	2.95	2.82	2.95	175.6	162.29	139.41	159.1	5.49	7.56	5.65	6.23333	14.21	13.13	11.3	12.88	6.31	6.63	6	6.31333	24.88	28.68	25.96	26.5067	8.64	8.51	8.45	8.53333	34.75
		CB-003 c3d1	3-c3d1						19.72	11.54	9.64	13.6333	24283.8	29946	24746.1	26325.3	47.23	66.42	10.59	41.4133	2.2	2.33	1.57	2.03333	72.98	82.69	75.89	77.1867	3.22	4.58	4.37	4.05667	5.64	6.07	5	5.57	3.06	3.17	2.17	2.8	26.64	42.17	35.76	34.8567	7.79	7.13	4.79	6.57	23.19
		CB-003 c3d2	3-c3d2						9.64	10.02	18.81	12.8233	29222.4	30126.4	29236.3	29528.4	68.68	81.78	55.9	68.7867	2.35	1.67	1.71	1.91	97.19	104.9	108.75	103.613	3.72	4.44	3.2	3.78667	10.02	6.29	6.72	7.67667	5.05	3.64	5.21	4.63333	32.26	33.66	43.03	36.3167	5.21	6.18	4.93	5.44	27.24
		CB-003 c4d1	3-c4d1						18.81	14.54	13.88	15.7433	39670.5	34175.5	36530.9	36792.3	23.24	44.66	47.23	38.3767	1.92	2.6	2.24	2.25333	112.59	91.4	99.12	101.037	6.63	9.5	6.69	7.60667	4.35	5.43	5.97	5.25	3.37	3.09	3.48	3.31333	40.16	47.39	36.32	41.29	5.98	6.79	6.05	6.27333	31.23
38		CB-004 c1d1	4-c1d1	1	TT	CC	CC	AA	13.88	16.79	16.38	15.6833	24515.2	23557.5	26008	24693.6	45.95	52.24	42.04	46.7433	1.78	1.99	2.15	1.97333	86.56	101.05	72.98	86.8633	6.08	4.39	5.67	5.38	6.18	8.63	7.78	7.53	3.64	3.56	3.21	3.47	21.03	23.28	27.18	23.83	5.28	5.77	6.32	5.79	25.83
		CB-004 c1d2	4-c1d2						16.38	12.91	18.12	15.8033	27694.8	30555.9	31080.9	29777.2	62.98	64.13	66.42	64.51	3.49	4.56	3.85	3.96667	156.58	187.94	180.35	174.957	15.44	15.05	15.9	15.4633	11.09	17.26	17.92	15.4233	5.33	11.7	8.11	8.38	38.16	36.18	28.13	34.1567	8.71	7.13	7.73	7.85667	37.08
		CB-004 c2d1	4-c2d1						18.12	16.9	15.43	16.8167	45265.7	45358.3	34569.5	41731.2	35.22	36.62	39.36	37.0667	2.67	2.55	2.15	2.45667	87.53	123.15	79.78	96.82	13.32	9.5	10.98	11.2667	4.78	5.43	4.13	4.78	2.4	2.63	3.09	2.70667	36.18	28.81	30.33	31.7733	5.91	6.05	5.56	5.84	19.46
		CB-004 c3d1	4-c3d1						15.43	9.89	12.72	12.68	32592.8	31810.8	20717.7	28373.8	36.62	30.92	44.66	37.4	2.22	2.15	2.95	2.44	116.43	79.78	87.53	94.58	15.01	13.87	18.78	15.8867	8.63	5.64	6.5	6.92333	3.56	3.33	3.64	3.51	29.36	27.04	24.08	26.8267	7.26	6.73	6.93	6.97333	26.84
44		CB-010 c1d1	10-c1d1	1	TT	CC	CC	AA	12.72	8.45	8.12	9.76333	40791.4	38760.9	36072.2	38541.5	200.55	162.97	202.91	188.81	4.25	4.33	3.08	3.88667	148.96	219.19	146.09	171.413	14.68	12.28	15.48	14.1467	8.42	10.13	11.84	10.13	5.8	8.39	4.26	6.15	63.21	55.67	29.23	49.37	15.13	12.48	13.33	13.6467	76.33
		CB-010 c1d2	10-c1d2						8.12	11.29	10.79	10.0667	36638.7	31797.1	31934.5	33456.7	115.73	117.61	202.91	145.417	3.42	2.95	2.93	3.1	135.59	162.29	86.56	128.147	8.76	11.95	12.95	11.22	8.21	7.36	6.5	7.35667	6.67	6.23	5.29	6.06333	36.75	58.22	37.6	44.19	9.22	12.23	9.48	10.31	56.22
		CB-010 c2d1	10-c2d1						10.79	9.25	10.15	10.0633	42760.2	40217.9	36072.2	39683.4	165.5	186.14	192.58	181.407	4.29	5.74	5.66	5.23	204.05	260.72	164.2	209.657	15.95	12.87	12.76	13.86	21.25	35.39	15.29	23.9767	9.27	14.22	9.07	10.8533	50.92	58.37	38.16	49.15	11.68	10.49	13.33	11.8333	74.57
		CB-010 c3d1	10-C3D1						10.15	10.15	18.69	12.9967	37553.7	54182.7	46099.3	45945.2	125.07	151.85	158.72	145.213	4	4.76	4.88	4.54667	154.67	169.9	171.8	165.457	17.8	21.43	18.2	19.1433	6.29	10.66	8.85	8.6	5.36	5.4	6.47	5.74333	47.39	61.84	45.93	51.72	12.23	13.27	11.49	12.33	59.51
45		CB-011 c1d1		2	TT	CC	CC	AA	33.43	40.4	32.1	35.31	35008.2	37407.9	35924.3	36113.5	149.82	110.87	129.48	130.057	5.29	4.8	4.54	4.87667	272.86	277.25	244.91	265.007	12.89	13.98	15.38	14.0833	19.76	13.63	12.85	15.4133	18.92	28.41	15.98	21.1033	97.37	90.89	112.12	100.127	13.32	9.7	8.19	10.4033	38.61
		CB-011 c2d1	11-c2d1						37.93	47.22	41.64	42.2633	26658.4	24921.2	21408.7	24329.5	247.42	268.64	183.61	233.223	6.91	6.27	5.9	6.36	428.46	360.78	362.2	383.813	16.71	20.6	13.03	16.78	28.11	22.75	14.02	21.6267	37.48	38.66	30.69	35.61	111.9	89.6	109.51	103.67	19.59	18.74	13.7	17.3433	51.7
		CB-011 c2d2	11-c2d2						55.14	45.98	44.53	48.55	31312.5	30677.7	29794.2	30594.8	263.38	199.82	164.55	209.25	7.66	7.05	10.37	8.36	332.22	337.95	326.48	332.217	31.09	33.43	29.23	31.25	27.45	23.54	22.36	24.45	34.14	30.19	37.48	33.9367	92.18	107.33	89.17	96.2267	18.32	17.71	19.09	18.3733	51.7
		CB-011 c3d1	11-c3d1						24.11	21.6	16.74	20.8167	34128.2	34920.2	28526.2	32524.8	110.87	79.51	88.38	92.92	3.78	3.49	3.11	3.46	194.01	160.31	200.07	184.797	10.8	14.67	14.09	13.1867	6.26	5.45	6.39	6.03333	14.34	15.26	14.75	14.7833	66.05	65.62	102.13	77.9333	9.13	8.19	9.81	9.04333	34.7
47		CB-013 c1d1		1	TT	CC	CC	AA	36.39	28.45	39.99	34.9433	27089.2	25285.2	27554.6	26643	231.15	242.03	165.76	212.98	8.67	7.54	7.66	7.95667	374.98	389.12	330.79	364.963	15.11	17.28	17.38	16.59	26.14	23.54	40.08	29.92	38.66	33.94	28.61	33.7367	104.94	86.59	89.38	93.6367	19.68	19	20.1	19.5933	48.43
		CB-013 c2d1	13-c2d1						35.27	69.45	31.19	45.3033	31171.5	30395.2	28277	29947.9	220.11	288.35	137.21	215.223	11.52	14.73	8.35	11.5333	424.26	613.99	287.45	441.9	19.02	14.31	19.97	17.7667	33.35	54.8	16.11	34.7533	38.76	55.02	26.83	40.2033	141.08	99.53	75.01	105.207	22.07	19.34	20.26	20.5567	57.48
		CB-013 c2d2	13-c2d2						17.13	17.53	19.41	18.0233	18625.3	25792.9	23553.9	22657.4	94.15	152.3	94.15	113.533	4.07	4.04	2.97	3.69333	190.97	243.43	154.1	196.167	8.29	7.32	8.09	7.9	7.46	15.72	6.79	9.99	19.22	19.73	22.44	20.4633	73.3	57.75	92.18	74.41	12.13	13.51	11.93	12.5233	30.94
		CB-013 c3d1	13-c3d1						34.55	36.09	17.23	29.29	28650.6	27196.7	28143.5	27996.9	204.38	206.65	159.68	190.237	7.6	10.8	9.28	9.22667	278.71	332.22	350.81	320.58	15.16	20.59	15.97	17.24	26.8	21.19	17.28	21.7567	31.48	32.27	19.02	27.59	98.23	102.13	69.88	90.08	17.27	18.14	16.38	17.2633	44.02
48		CB-014 c1d1	14-c1d1	2	TA	TC	TC	AT	53.68	79.42	60.91	64.67	18334.7	15731.7	15967	16677.8	99.81	94.15	76.49	90.15	5.17	4.97	5.03	5.05667	209.11	160.31	166.49	178.637	16.12	12.82	12.45	13.7967	4.37	8.78	5.85	6.33333	9.21	17.71	11.64	12.8533	70.95	67.96	83.58	74.1633	9.59	11.52	9.7	10.27	28.55
		CB-014 c1d2	14-c1d2						40.4	21.9	49.82	37.3733	16976.7	17338.3	18435.1	17583.4	225.65	197.53	122.93	182.037	12.1	7.6	7.75	9.15	383.47	286	301.97	323.813	17.05	17.49	17.12	17.22	30.86	32.3	11.02	24.7267	28.21	36.5	24.44	29.7167	70.1	66.47	63.49	66.6867	15.02	15.2	10.47	13.5633	41.56
		CB-014 c2d1	14-c2d1						19.71	29.76	17.92	22.4633	13287.5	11232.8	11909.7	12143.3	91.28	118.95	68.77	93	4.77	5.81	4.39	4.99	215.12	240.47	160.31	205.3	14.47	12.41	13.08	13.32	4.91	8.65	3.96	5.84	8.89	12.99	7.82	9.9	70.31	57.12	50.97	59.4667	12.23	11.52	9.25	11	48.65
		CB-014 c3d1	14-C3D1						26.63	17.73	19.71	21.3567	13600.3	14662.4	16137.3	14800	108.13	57.51	73.43	79.69	6.62	4.85	4.83	5.43333	189.45	255.25	190.97	211.89	14.49	16.76	9.37	13.54	8.38	4.64	4.5	5.84	10.17	10.38	15.46	12.0033	59.66	59.24	31.3	50.0667	12.33	11.93	10.68	11.6467	33.3
49		CB-015 c1d1	15-c1d1	2	TA	TC	TC	AT	19.71	25.52	17.53	20.92	15796	14573.5	14949.6	15106.4	82.5	91.28	76.49	83.4233	3.32	4.04	2.5	3.28667	119.43	147.87	104.93	124.077	9.35	12.58	7.03	9.65333	7.46	6.66	9.7	7.94	11.22	8.68	18.62	12.84	40.38	26.22	26.22	30.94	6.1	9.47	8.67	8.08	45.57
		CB-015 c1d2	15-c1d2						16.34	18.42	14.38	16.38	15710.2	15667.2	14751.1	15376.1	118.95	73.43	64.02	85.4667	1.79	1.85	1.68	1.77333	111.4	124.21	96.78	110.797	3.74	4.96	4.05	4.25	4.5	9.97	5.72	6.73	12.47	10.59	12.89	11.9833	28.33	21.55	52.66	34.18	5.81	7.94	5.51	6.42	41.56
		CB-015 c2d1	15-c2d1						21.3	15.46	25.52	20.76	18123.1	15999	15277.7	16466.6	164.55	132.07	138.48	145.033	6.27	7.95	3.78	6	207.61	194.01	207.61	203.077	12.97	14.48	16.19	14.5467	5.18	9.97	14.16	9.77	15.36	15.46	18.01	16.2767	52.24	49.48	70.1	57.2733	14.27	12.93	12.53	13.2433	40.2
		CB-015 c4d1	15-c4d1						34.04	16.34	26.83	25.7367	19240.9	15223.3	19310	17924.7	178.9	151.06	181.26	170.407	8.84	6.3	5.41	6.85	343.67	233.05	244.91	273.877	1.61	15	16.52	11.0433	21.71	18.06	18.85	19.54	27.12	25.63	18.21	23.6533	51.39	66.9	10.86	43.05	20.01	15.93	18.23	18.0567	76.51
50		CB-016 c1d1	16-c1d1	1	TA	TC	TC	AT	8	9.34	7.05	8.13	12935.6	12840.9	10439.8	12072.1	50.78	43.77	60.79	51.78	2.09	2.67	2	2.25333	83.57	83.57	86.89	84.6767	5.95	6.23	6.79	6.32333	2.43	2.15	2.15	2.24333	4.95	6.51	4.49	5.31667	4.71	20.7	25.79	17.0667	6.65	6.92	5.81	6.46	18.03
		CB-016 c1d2	16-c1d2						9.72	7.52	7.71	8.31667	13112.2	12852.7	13029.9	12998.3	43.77	47.31	36.4	42.4933	1.38	1.38	1.15	1.30333	63.29	45.8	45.8	51.63	7.4	6.74	6.45	6.86333	0.67	BQL	0.35	0.51	6.07	6.07	8.68	6.94	33.83	34.68	42.5	37.0033	4.02	5.95	3.01	4.32667	20.62
		CB-016 c3d1	16-c2d1						10.49	11.07	10.2	10.5867	16643.2	16685	15710.2	16346.1	70.34	85.45	47.31	67.7	3.72	4.33	3.23	3.76	93.5	141.6	113.01	116.037	11.36	11.76	9.79	10.97	2.71	1.28	5.99	3.32667	6.29	9.53	5.96	7.26	69.46	27.49	6.93	34.6267	9.81	11.52	7.18	9.50333	35.62
		CB-016 c4d1	16-c3d1						7.43	17.23	10.3	11.6533	13018.1	12638.4	11586.5	12414.3	65.62	76.49	74.96	72.3567	3.78	4.71	3.32	3.93667	184.89	175.71	147.87	169.49	14.18	14.43	13.9	14.17	6.52	4.64	2.15	4.43667	14.54	3.1	12.27	9.97	54.36	52.02	30.03	45.47	11.31	10.68	13.89	11.96	24.15
51		CB-017 c1d1	17-c1d1	1	TT	CC	CC	AA	9.72	12.43	15.95	12.7	19003.6	13076.9	14938.6	15673	52.48	28.56	40.13	40.39	3.69	2.64	2	2.77667	98.41	119.43	52.87	90.2367	7.72	8.58	6.55	7.61667	3.55	1.57	5.18	3.43333	7.71	7.27	9	7.99333	6.27	46.94	69.46	40.89	7.94	6.92	5.95	6.93667	22.9
		CB-017 c1d2	17-c1d2						23.71	26.83	12.82	21.12	33125.6	31171.5	30183.2	31493.4	116.27	55.85	102.61	91.5767	6.1	4.3	5.35	5.25	164.95	238.99	128.98	177.64	24.7	23.97	27.9	25.5233	4.37	4.37	2.29	3.67667	15.16	11.64	9.53	12.11	64.34	68.6	3.12	45.3533	14.46	13.8	13.22	13.8267	44.69
		CB-017 c2d1	17-c2d1						12.52	14.57	13.4	13.4967	26586.5	24464.5	30642.4	27231.1	60.79	67.2	79.51	69.1667	3.81	3.78	4.19	3.92667	125.81	144.74	141.6	137.383	18.16	11.26	14.14	14.52	2.57	2.43	1.57	2.19	10.8	8.89	6.95	8.88	60.51	50.54	60.94	57.33	11.42	8.43	8.9	9.58333	33.3
		CB-017 c4d1	17-c4d1						19.51	13.6	16.94	16.6833	28819.4	26388.5	25901.4	27036.4	32.55	57.51	73.43	54.4967	2.99	3.11	2.59	2.89667	101.68	86.89	116.22	101.597	12.94	16.61	13.01	14.1867	3.27	4.1	5.18	4.18333	14.95	8.03	7.93	10.3033	61.79	45.88	7.93	38.5333	9.02	12.03	10.03	10.36	32.83
3		BRM-C-P-B-003-1	3-1	3	AA	TT	TT	TT	21.97	17.22	23.29	20.8267	BQL	14080.4	13053.7	13567	59.1	55.47	81.16	65.2433	9.45	7.5	5.85	7.6	25.2	23.04	19.02	22.42	21.54	22.01	29.89	24.48	27.9	8.86	15.95	17.57	-	5.84	8.33	7.085	25.01	22.98	21.75	23.2467	6.88	7.57	7.14	7.19667	8.02
		BRM-C-P-B-003-2	3-2						8.59	8.69	13.21	10.1633	13053.7	11636.2	15583.8	13424.5	24.37	14.67	30.53	23.19	2.32	2.95	1.91	2.39333	15.06	13.69	7.6	12.1167	4.62	4.97	4.86	4.81667	1.77	4.97	7.47	4.73667	2.72	2.9	19.38	8.33333	11.22	15.52	11.69	12.81	2.53	3.04	2.26	2.61	11.03
		BRM-C-P-B-003-3	3-3						35.74	18.07	18.55	24.12	10510.2	12097.1	14880.7	12496	28.66	47.21	21.92	32.5967	8.26	6.56	6.29	7.03667	22.94	19.39	23.5	21.9433	29.62	40.42	18.33	29.4567	6.47	7.07	4.26	5.93333	33.28	3.07	4.81	13.72	21.3	13.82	22.64	19.2533	11.65	10.52	10.32	10.83	15.68
9		BRM-C-P-B-009-1	9-1	3	AA	TC	TT	TT	6.84	5	5.35	5.73	8483.01	8188.23	8143.62	8271.62	24.7	15.01	17.69	19.1333	1.65	1.48	1.2	1.44333	8.99	7.82	8.76	8.52333	6.42	5.74	4.3	5.48667	4.59	3.71	4.59	4.29667	1.34	1.53	1.28	1.38333	12.46	12.68	13.41	12.85	3.78	3.04	3.2	3.34	6.43
		BRM-C-P-B-009-2	9-2						3.71	4.4	5.32	4.47667	7759.73	7355.67	8129.86	7748.42	14.41	11.27	16.81	14.1633	1.07	0.86	0.96	0.963333	6.02	5.73	6.6	6.11667	2.27	2.56	2.44	2.42333	5.18	4.26	3.71	4.38333	1.43	1.62	1.53	1.52667	10.67	12.27	12.2	11.7133	2.77	3.23	2.1	2.7	6.97
		BRM-C-P-B-009-3	9-3						7.34	7.6	5.26	6.73333	7545.06	7602.69	7370.35	7506.03	16.81	17.98	28.43	21.0733	1.95	2.1	1.92	1.99	9.46	10.76	10.23	10.15	9.23	9.04	7.79	8.68667	3.99	4.33	3.92	4.08	2.23	1.64	1.88	1.91667	13.71	14.57	12.75	13.6767	3.87	3.99	3.76	3.87333	7.56
10		BRM-C-P-B-010-1	10-1	3	TA	CC	TC	AT	81.93	81.52		81.725	37835	34880.2		36357.6	133.18	124.74		128.96	14.03	10.76		12.395	485.15	648.74		566.945	12.25	17.09		14.67	47.19	38.59		42.89	26.36	36.74		31.55	132.41	105.54		118.975	13.47	15.66		14.565	59.46
		BRM-C-P-B-010-2	10-2						37.34	35.76		36.55	42123.1	40668.1		41395.6	154.89	83.75		119.32	5.21	10.37		7.79	300.66	236.21		268.435	7.18	6.43		6.805	25.99	26.21		26.1	17.76	14.47		16.115	112.41	108.84		110.625	11.14	8.8		9.97	55.9
		BRM-C-P-B-010-3	10-3						52.3	39.81		46.055	37398.6	42030.8		39714.7	82.91	117.75		100.33	5.21	7.39		6.3	265.28	431.35		348.315	9.84	20.39		15.115	31.93	28.76		30.345	19.43	54.13		36.78	100.48	115.98		108.23	11.88	11		11.44	62.59
		BRM-C-P-B-010-4	10-4						29.29	24.44		26.865	44949	41708.3		43328.7	59.34	43.43		51.385	7.59	7.23		7.41	335.88	258.83		297.355	14.5	15.17		14.835	23.41	15.46		19.435	24.63	9.59		17.11	95.43	106.05		100.74	8.88	11		9.94	40.71
11		BRM-C-P-B-011-1	11-1	3	TT	CC	CC	AA	56.51	50.32		53.415	37311.7	33467.4		35389.6	121.36	168.86		145.11	5.61	6.18		5.895	224.86	301.21		263.035	18.97	10.86		14.915	35.15	33.95		34.55	9.11	12.67		10.89	63.82	54.48		59.15	9.86	9.86		9.86	40.72
		BRM-C-P-B-011-2	11-2						31.35	26.04		28.695	26861.2	28411.5		27636.3	129.65	65.28		97.465	3.19	2.71		2.95	114.51	116.43		115.47	BQL	2.03		2.03	9.27	10.55		9.91	7.03	5.44		6.235	32.54	35.06		33.8	4.07	8.05		6.06	42.25
		BRM-C-P-B-011-3	11-3						21.74	39.36		30.55	35937.2	40631.4		38284.3	65.28	36.62		50.95	4.24	3.79		4.015	159.44	131.76		145.6	17.41	21.16		19.285	13.77	3.69		8.73	2.24	4.11		3.175	39.73	55.37		47.55	9.48	10.99		10.235	33.19
		BRM-C-P-B-011-4	11-4						58.34	19.49		38.915	36058.7	52808.8		44433.8	126.91	BQL		126.91	4.51	5.33		4.92	112.59	93.33		102.96	7.74	15.64		11.69	11.41	15.62		13.515	5.05	29.16		17.105	36.47	BQL		36.47	13.51	2.56		8.035	40.15
17		BRM-C-P-B-019-1	19-1	3	TA	TC	TC	AT	14.18	19.51		16.845	17183.8	17121.8		17152.8	36.4	64.02		50.21	2.73	2.26		2.495	78.56	86.89		82.725	9.93	13.36		11.645	3.82	1.28		2.55	6.07	6.95		6.51	43.56	29.39		36.475	6.92	7.7		7.31	22.65
		BRM-C-P-B-019-2	19-2						16.15	34.45		25.3	14383.7	14751.1		14567.4	64.02	118.95		91.485	3.08	3.72		3.4	100.05	144.74		122.395	6.7	7.1		6.9	5.85	13.37		9.61	12.58	19.53		16.055	39.33	37.21		38.27	4.2	4.2		4.2	14.83
		BRM-C-P-B-019-3	19-3						15.16	15.95		15.555	17930.8	13554.2		15742.5	26.5	32.55		29.525	2.26	2.18		2.22	58.11	88.55		73.33	10.61	10.46		10.535	0.35	1.86		1.105	3.8	3.57		3.685	28.33	52.24		40.285	6.38	5.81		6.095	14.28
		BRM-C-P-B-019-4	19-4						40.4	29.97		35.185	20189.6	22014.5		21102	192.92	271.78		232.35	4.48	6.91		5.695	187.93	269.94		228.935	9.57	20.69		15.13	16.5	32.04		24.27	20.84	33.94		27.39	55.84	87.45		71.645	14.27	11.93		13.1	35.62
18		BRM-C-P-B-020-1	20-1	3	TA	TC	TC	AT	20.18	11.01		15.595	13990.7	13691.7		13841.2	BQL	35.45		35.45	5.01	2.95		3.98	121.75	118.51		120.13	1.9	15.75		8.825	5.13	5.13		5.13	3.3	3.38		3.34	61.85	26.77		44.31	8.15	8.65		8.4	39.94
		BRM-C-P-B-020-2	20-2						14.47	14.75		14.61	12651.4	8032.38		10341.9	79.04	79.04		79.04	2.3	3.49		2.895	133.48	92.04		112.76	1.44	1.67		1.555	8.52	19.57		14.045	2.66	5.57		4.115	27	18.36		22.68	7.52	6.63		7.075	23.6
		BRM-C-P-B-020-3	20-3						52.31	10.87		31.59	15177.2	13027.8		14102.5	127.52	BQL		127.52	4.44	5.54		4.99	117.43	131.36		124.395	17.29	22.1		19.695	6.33	12.47		9.4	8.02	3.73		5.875	50.48	50.04		50.26	10.25	4.97		7.61	49.4
		BRM-C-P-B-020-4	20-4						46.45	21.27		33.86	10231.7	14134.6		12183.1	BQL	80.42		80.42	6.04	3.54		4.79	120.67	137.7		129.185	17.68	19.27		18.475	18.93	49.4		34.165	2.96	5.66		4.31	35.22	42.89		39.055	15.64	13.94		14.79	49.02
21		BRM-C-P-B-025-1	25-1	3	TT	CC	CC	AA	18.94	24.64		21.79	32214	19187		25700.5	2.68	BQL		2.68	6.22	1.97		4.095	145.04	137.7		141.37	12.15	7.62		9.885	9.84	6.84		8.34	2.7	5.8		4.25	75.68	63.13		69.405	15.43	9.98		12.705	54.87
		BRM-C-P-B-025-2	25-2						19.22	10.72		14.97	23591.9	17159		20375.4	BQL	BQL		#DIV/0!	2.39	2.11		2.25	121.75	96.53		109.14	3.78	7.91		5.845	7.35	5.47		6.41	2.37	4.29		3.33	50.91	48.31		49.61	7.09	6.75		6.92	34.54
		BRM-C-P-B-025-3	25-3						14.19	21.13		17.66	25022.8	26166.2		25594.5	13.51	BQL		13.51	3.65	4.37		4.01	117.43	94.29		105.86	23.14	41.39		32.265	7.18	5.47		6.325	5.8	1.39		3.595	50.69	46.58		48.635	10.95	6.03		8.49	41.56
		BRM-C-P-B-025-4	25-4						21.4	46.83		34.115	36571	BQL		36571	2.68	BQL		2.68	2.02	5.03		3.525	109.81	134.54		122.175	6.28	18.98		12.63	5.99	11.49		8.74	4.38	3.99		4.185	40.71	113.13		76.92	6.97	8.55		7.76	45.92
22		BRM-C-P-B-026-1	26-1	3	TT	CC	CC	AA	20.04	18.67		19.355	31714.8	29714.3		30714.5	BQL	BQL		#DIV/0!	1.64	3.49		2.565	90.91	99.88		95.395	1.18	3.46		2.32	4.96	3.37		4.165	1.88	2.04		1.96	63.56	60.78		62.17	6.03	6.97		6.5	39.94
		BRM-C-P-B-026-2	26-2						25.84	37.45		31.645	38453.3	25104.2		31778.8	BQL	BQL		#DIV/0!	2.58	2.3		2.44	45.48	115.26		80.37	15.65	13.73		14.69	4.43	5.65		5.04	2.33	1.75		2.04	73.13	75.46		74.295	6.27	9.23		7.75	46.7
		BRM-C-P-B-026-3	26-3						12.03	21.68		16.855	33883.8	19848.8		26866.3	BQL	70.42		70.42	3.97	4.32		4.145	131.36	118.51		124.935	8.01	15.47		11.74	12.47	6.5		9.485	3.21	2.45		2.83	86.24	71.43		78.835	16.29	7.95		12.12	59.83
		BRM-C-P-B-026-4	26-4						8.64	20.59		14.615	18846	24697.2		21771.6	84.51	51.07		67.79	3.58	4.71		4.145	131.36	112		121.68	18.05	31.6		24.825	9.18	8.18		8.68	5.22	1.55		3.385	72.92	58.22		65.57	9.04	11.71		10.375	41.16
[truncated: 39 more columns]
