# Supplementary material for: Identification of immune-related mechanisms of cetuximab induced skin toxicity in colorectal cancer patients
Source: PLoS One. 2022 Oct 21;17(10):e0276497. doi: 10.1371/journal.pone.0276497 (PMC9586384; doi:10.1371/journal.pone.0276497)
Supplement: S1 Raw data — (ZIP) [file pone.0276497.s002.zip]

Archive with 68 entries (68 files):
- 20180205_Cetuximab_-251/primer1_enzyme cutting/primer1_#1-1.tif
- 20180205_Cetuximab_-251/primer1_enzyme cutting/primer1_#1-2.tif
- 20180205_Cetuximab_-251/primer1_enzyme cutting/primer1_#2-1.tif
- 20180205_Cetuximab_-251/primer1_enzyme cutting/primer1_#2-2.tif
- 20180205_Cetuximab_-251/primer1_enzyme cutting/primer1_#3-1.tif
- 20180205_Cetuximab_-251/primer1_enzyme cutting/primer1_#3-2.tif
- 20180209_Cetuximab_+1633/primer3_enzyme cutting/primer3_#1-1.tif
- 20180209_Cetuximab_+1633/primer3_enzyme cutting/primer3_#1-2.tif
- 20180209_Cetuximab_+1633/primer3_enzyme cutting/primer3_#1-3.tif
- 20180209_Cetuximab_+1633/primer3_enzyme cutting/primer3_#2-2.tif
- 20180209_Cetuximab_+1633/primer3_enzyme cutting/primer3_#2-3.tif
- 20180209_Cetuximab_+1633/primer3_enzyme cutting/primer3_#3-2.tif
- 20180209_Cetuximab_+1633/primer3_enzyme cutting/primer3_#3-3.tif
- 20180212_Cetuximab_+2767/primer4_enzyme cutting/primer4_#1-1.tif
- 20180212_Cetuximab_+2767/primer4_enzyme cutting/primer4_#1-2.tif
- 20180212_Cetuximab_+2767/primer4_enzyme cutting/primer4_#1-3.tif
- 20180212_Cetuximab_+2767/primer4_enzyme cutting/primer4_#1-4.tif
- 20180212_Cetuximab_+2767/primer4_enzyme cutting/primer4_#1-5.tif
- 20180212_Cetuximab_+2767/primer4_enzyme cutting/primer4_#1-6.tif
- 20180212_Cetuximab_+2767/primer4_enzyme cutting/primer4_#2-1.tif
- 20180212_Cetuximab_+2767/primer4_enzyme cutting/primer4_#2-2.tif
- 20180212_Cetuximab_+2767/primer4_enzyme cutting/primer4_#2-3.tif
- 20180212_Cetuximab_+2767/primer4_enzyme cutting/primer4_#2-4.tif
- 20180212_Cetuximab_+2767/primer4_enzyme cutting/primer4_#2-5.tif
- 20180212_Cetuximab_+2767/primer4_enzyme cutting/primer4_#2-6.tif
- 20180212_Cetuximab_+2767/primer4_enzyme cutting/primer4_#3-1.tif
- 20180212_Cetuximab_+2767/primer4_enzyme cutting/primer4_#3-2.tif
- 20180212_Cetuximab_+2767/primer4_enzyme cutting/primer4_#3-3.tif
- 20180212_Cetuximab_+2767/primer4_enzyme cutting/primer4_#3-4.tif
- 20180212_Cetuximab_+2767/primer4_enzyme cutting/primer4_#3-5.tif
- 20180212_Cetuximab_+2767/primer4_enzyme cutting/primer4_#3-6.tif
- 20180328_bevacizumab_+1633/3-1re.tif
- 20180328_bevacizumab_+1633/3-2re.tif
- 20180328_bevacizumab_+1633/3-3re.tif
- 20180328_bevacizumab_-251/1-1re.tif
- 20180328_bevacizumab_-251/1-2re.tif
- 20180328_bevacizumab_-251/1-3re.tif
- 20180328_bevacizumab_-251/1-4re.tif
- 20180411_bevacizumab_+781/1re.tif
- 20180411_bevacizumab_+781/2re.tif
- 20180411_bevacizumab_+781/3re.tif
- 20180411_bevacizumab_+781/4re.tif
- 20180411_bevacizumab_+781/5re.tif
- 20180416_Cetuximab_+781/primer2_enzyme cutting/#1-1.tif
- 20180416_Cetuximab_+781/primer2_enzyme cutting/#1-2.tif
- 20180416_Cetuximab_+781/primer2_enzyme cutting/#1-3.tif
- 20180416_Cetuximab_+781/primer2_enzyme cutting/#1-4.tif
- 20180416_Cetuximab_+781/primer2_enzyme cutting/#2-1.tif
- 20180416_Cetuximab_+781/primer2_enzyme cutting/#2-2.tif
- 20180416_Cetuximab_+781/primer2_enzyme cutting/#2-3.tif
- 20180416_Cetuximab_+781/primer2_enzyme cutting/#2-4.tif
- 20180416_Cetuximab_+781/primer2_enzyme cutting/#2-5.tif
- 20180416_Cetuximab_+781/primer2_enzyme cutting/#2-6.tif
- 20180416_Cetuximab_+781/primer2_enzyme cutting/#3-1.tif
- 20180416_Cetuximab_+781/primer2_enzyme cutting/#3-2.tif
- 20180416_Cetuximab_+781/primer2_enzyme cutting/#3-3.tif
- 20180416_Cetuximab_+781/primer2_enzyme cutting/#3-4.tif
- 20180416_bevacizumab_+2767/1re.tif
- 20180416_bevacizumab_+2767/2re.tif
- 20180416_bevacizumab_+2767/3re.tif
- 20180416_bevacizumab_+2767/4re.tif
- 20180416_bevacizumab_+2767/5re.tif
- 20180416_bevacizumab_+2767/6re.tif
- Fig 1_+1633.tif
- Fig 1_+2767.tif
- Fig 1_+781.tif
- Fig 1_-251.tif
- RFLP_total data.pptx
